# Supplementary material for: Data on residual stresses of mooring chains measured by neutron diffraction and hole drilling techniques
Source: Data Brief. 2020 Apr 20;30:105587. doi: 10.1016/j.dib.2020.105587 (PMC7186523; doi:10.1016/j.dib.2020.105587)
Supplement: Supplementary file 1 [file mmc1.xlsx]

## Sheet: ND measurements
Elastic Constants
	Parent			d0 (averaged)	Δd0(averaged)
E (Gpa):	207		base	2.86783	5.7e-05
v:	0.3		weld	2.86789	7.2e-05
Location	Position below	Measured Lattice Parameter,a [Å]						Strain [µɛ]						Stress [MPA], 3D measurement						Stress [MPA], 2D measurement (i.e. eR=0)
	the surface [mm]	Radial (R)		Hoop (θ)		Longitudinal (Z)		eR_used		eθ_used		eZ_used		used_ND		used_ND		used_ND		used_ND_2D		used_ND_2D		used_ND_2D
		d	Δd	d	Δd	d	Δd	ɛ	Δɛ	ɛ	Δɛ	ɛ	Δɛ	σ	Δσ	σ	Δσ	σ	Δσ	σ	Δσ	σ	Δσ	σ	Δσ
used_Loc3	3			2.86664	0.000164	2.86339	0.00021			-414.948	60.5389	-1548.21	75.8675							-233.993	16.2586	-199.655	18.9117	-379.757	21.3477
used_Loc4	3	2.86883	0.000105	2.86622	0.000132	2.86253	0.000109	348.696	41.6633	-561.4	50.1314	-1848.09	42.874	-190.215	10.9252	-334.85	11.5795	-539.334	11.0136	-287.192	11.0855	-253.329	14.3016	-457.814	13.1483
used_Loc4	4	2.86882	8.8e-05	2.86638	0.000198	2.86283	0.000159	345.209	36.5636	-505.609	71.8429	-1743.48	58.8859	-172.066	12.9192	-307.281	15.471	-504.007	14.3968	-268.074	15.5819	-233.538	20.3214	-430.264	18.2623
used_Loc2	3			2.8664	9.8e-05	2.86492	0.000212			-519.546	42.3949	-1035.6	78.0605							-185.362	14.3573	-188.489	14.9417	-270.503	20.6098
used_Loc5	3	2.86959	7e-05	2.86636	0.000164	2.86578	0.000101	592.77	35.0257	-533.493	62.4478	-735.733	43.2393	13.5766	11.0739	-165.413	13.163	-197.553	11.6107	-151.282	12.5971	-171.231	17.1227	-203.372	14.0701
used_Loc5	4	2.86898	7.8e-05	2.86549	0.000233	2.86332	0.000198	380.07	37.02	-836.852	85.0287	-1593.51	73.4496	-183.977	14.9929	-377.374	18.3243	-497.623	17.3499	-289.68	18.8894	-298.527	24.307	-418.776	22.4668
used_Loc1	3	2.8688	7.1e-05	2.86702	0.000158	2.86264	0.000133	338.235	31.7528	-282.444	58.5676	-1809.73	50.442	-155.303	10.8767	-253.943	12.8132	-496.664	12.1408	-249.371	12.9931	-187.385	16.7324	-430.106	15.441
used_Loc1	4	2.86859	6.3e-05	2.86811	0.00021	2.86279	0.000171	265.009	29.6283	97.6348	75.8761	-1757.43	62.8413	-124.131	12.9226	-150.731	16.1065	-445.543	15.0057	-197.834	16.534	-97.5318	21.5065	-392.344	19.435
								eR_unused		eθ_unused		eZ_unused		unused_ND		unused_ND		unused_ND		unused_ND_2D		unused_ND_2D		unused_ND_2D
unused_Loc3	3			2.86757	0.000141	2.86503	0.000122			-90.6609	53.0309	-976.348	46.9467							-127.179	11.9166	-87.082	15.2373	-227.838	14.2704
unused_Loc4	3	2.86902	8.1e-05	2.86705	0.000197	2.86238	0.000312	414.948	34.5415	-271.983	71.5092	-1900.39	110.587	-143.527	16.9098	-252.696	18.979	-511.488	22.2485	-258.93	21.7045	-191.184	23.767	-449.976	29.9774
unused_Loc4	4	2.86858	9.2e-05	2.86757	0.000262	2.86059	0.00026	261.522	37.7409	-90.6609	93.4949	-2524.56	92.8033	-238.981	17.1394	-294.951	20.7932	-681.753	20.7345	-311.714	22.2053	-192.53	27.5473	-579.333	27.4373
unused_Loc2	3			2.86775	0.00016	2.86026	0.000214			-48.8164	61.1782	-2660.49	78.7082							-322.929	16.6734	-192.289	19.2503	-607.344	22.0362
unused_loc5	3	2.86991	6.6e-05	2.86669	4.9e-05	2.86363	8.2e-05	704.351	34.0705	-418.426	30.3593	-1485.41	38.0256	-31.0322	8.49211	-209.467	8.22111	-379.036	8.8044	-226.923	8.15095	-196.168	9.48247	-365.737	10.7008
unused_loc5	4	2.86906	8.8e-05	2.86644	4.4e-05	2.86321	6.9e-05	407.965	39.6528	-505.598	29.4115	-1631.86	34.7433	-141.307	9.03108	-286.494	8.25605	-465.483	8.63954	-254.769	7.64676	-225.933	9.04375	-404.923	9.89108
unused_loc1	3	2.86925	7.5e-05	2.86845	0.000154	2.86213	0.000118	495.148	32.8538	216.191	57.2609	-1987.57	45.6779	-73.4259	10.5832	-117.759	12.3962	-467.986	11.4491	-211.134	12.2695	-86.2903	16.1112	-436.518	14.2704
unused_loc1	4	2.86908	6.6e-05	2.86805	0.000132	2.86178	0.000122	435.87	30.4142	76.7131	50.1365	-2109.61	46.9372	-121.084	9.88302	-178.162	11.3034	-525.619	11.0401	-242.306	11.5704	-126.269	14.5795	-473.726	14.0711

## Sheet: HD, Location (1)
Unused link
E837-13 Not Uniform, E837-13 Not Unif. Depth 1.00 mm, 20 steps fixed
Depth [mm]	e1 [um]	e2 [um]	e3 [um]	Smin [MPa]	Smax [MPa]	Beta [°]	sigma on 1 [MPa]	tau on 1 [MPa]	sigma on 2 [MPa]	tau on 2 [MPa]	sigma on 3 [MPa]	tau on 3 [MPa]
0.025	2.467	0.248	-0.602	-114.945	-84.408	10.1	-85.347	-5.272	-94.404	14.329	-114.006	5.272
0.075	3.253	6.467	9.471	-198.921	-42.759	-5.261	-44.072	14.26	-135.099	76.768	-197.608	-14.26
0.125	3.234	13.568	21.513	-236.729	-17.282	-5.58	-19.357	21.237	-148.242	107.649	-234.654	-21.237
0.175	1.773	22.072	36.943	-254.175	-2.135	-5.041	-4.081	22.059	-150.214	124.074	-252.23	-22.059
0.225	-0.838	31.385	54.843	-265.63	5.474	-4.236	3.995	19.97	-150.048	134.073	-264.151	-19.97
0.275	-4.389	41.122	74.591	-277.456	9.017	-3.362	8.032	16.771	-150.99	142.251	-276.47	-16.771
0.325	-8.723	51.027	95.728	-293.096	8.265	-2.527	7.68	13.272	-155.687	150.095	-292.51	-13.272
0.375	-13.725	60.92	117.881	-310.973	8.655	-1.873	8.313	10.442	-161.602	159.473	-310.632	-10.442
0.425	-19.303	70.664	140.715	-321.501	11.23	-1.28	11.064	7.431	-162.566	166.199	-321.335	-7.431
0.475	-25.376	80.145	163.911	-341.567	10.426	-0.843	10.35	5.176	-170.747	175.921	-341.491	-5.176
0.525	-31.871	89.262	187.155	-352.629	11.981	-0.492	11.955	3.129	-173.453	182.279	-352.603	-3.129
0.575	-38.718	97.92	210.151	-366.952	12.222	-0.22	12.217	1.455	-178.819	189.581	-366.946	-1.455
0.625	-45.845	106.039	232.621	-382.969	11.78	-0.021	11.78	0.143	-185.737	197.374	-382.969	-0.143
0.675	-53.18	113.548	254.32	-387.761	16.613	0.18	16.609	-1.273	-184.302	202.183	-387.757	1.273
0.725	-60.647	120.396	275.044	-401.075	16.797	0.345	16.782	-2.514	-189.625	208.921	-401.059	2.514
0.775	-68.175	126.551	294.636	-398.375	23.899	0.527	23.863	-3.882	-183.356	211.101	-398.339	3.882
0.825	-75.692	132.003	312.989	-395.886	27.513	0.718	27.447	-5.309	-178.877	211.633	-395.819	5.309
0.875	-83.133	136.763	330.043	-390.656	35.11	0.935	34.997	-6.945	-170.828	212.77	-390.543	6.945
0.925	-90.437	140.865	345.786	-383.091	51.287	1.118	51.121	-8.476	-157.426	217.023	-382.925	8.476
0.975	-97.554	144.354	360.239	-366.556	74.134	1.316	73.901	-10.119	-136.093	220.112	-366.324	10.119
Used link
E837-13 Not Uniform, E837-13 Not Unif. Depth 1.00 mm, 20 steps fixed
Depth [mm]	e1 [um]	e2 [um]	e3 [um]	Smin [MPa]	Smax [MPa]	Beta [°]	sigma on 1 [MPa]	tau on 1 [MPa]	sigma on 2 [MPa]	tau on 2 [MPa]	sigma on 3 [MPa]	tau on 3 [MPa]
0.025	0.281	-1.298	-2.154	-37.453	11.884	-10.771	10.161	9.058	-21.842	22.945	-35.73	-9.058
0.075	-1.77	3.112	5.401	-161.509	14.845	-9.472	10.069	28.626	-101.958	83.401	-156.733	-28.626
0.125	-4.417	8.56	14.927	-213.044	22.838	-8.752	17.376	35.474	-130.577	112.48	-207.583	-35.474
0.175	-8.197	15.667	27.784	-234.81	31.361	-8.151	26.009	37.359	-139.083	127.734	-229.459	-37.359
0.225	-12.985	23.777	42.97	-246.046	38.146	-7.662	33.094	37.552	-141.502	137.044	-240.994	-37.552
0.275	-18.655	32.508	59.84	-255.521	43.678	-7.283	38.87	37.622	-143.544	144.792	-250.713	-37.622
0.325	-25.079	41.617	77.94	-267.012	46.582	-6.988	41.941	37.867	-148.082	152.156	-262.371	-37.867
0.375	-32.131	50.93	96.905	-281.59	49.132	-6.77	44.536	38.717	-154.946	160.765	-276.994	-38.717
0.425	-39.691	60.296	116.419	-288.341	53.288	-6.554	48.838	38.736	-156.262	166.364	-283.891	-38.736
0.475	-47.641	69.575	136.181	-302.837	55.309	-6.36	50.914	39.429	-163.193	174.678	-298.443	-39.429
0.525	-55.874	78.634	155.913	-309.281	57.811	-6.141	53.61	39.044	-164.779	179.345	-305.08	-39.044
0.575	-64.287	87.348	175.356	-317.832	59.902	-5.915	55.89	38.722	-167.687	184.855	-313.82	-38.722
0.625	-72.79	95.613	194.283	-328.585	60.929	-5.686	57.105	38.405	-172.233	190.933	-324.761	-38.405
0.675	-81.299	103.345	212.506	-330.882	64.625	-5.431	61.082	37.263	-170.392	194.211	-327.339	-37.263
0.725	-89.742	110.49	229.876	-339.77	66.526	-5.198	63.192	36.655	-173.277	199.814	-336.436	-36.655
0.775	-98.054	117.02	246.291	-337.652	71.107	-4.959	68.052	35.202	-168.475	201.325	-334.598	-35.202
0.825	-106.184	122.929	261.687	-335.635	73.651	-4.749	70.845	33.771	-164.763	201.837	-332.829	-33.771
0.875	-114.086	128.235	276.035	-332.411	79.384	-4.568	76.772	32.692	-159.205	203.286	-329.799	-32.692
0.925	-121.726	132.967	289.332	-329.841	91.388	-4.455	88.846	32.623	-151.849	208.073	-327.299	-32.623
0.975	-129.076	137.161	301.595	-318.602	109.999	-4.372	107.508	32.579	-136.881	211.81	-316.111	-32.579

## Sheet: HD, Location (2)
Unused link
E837-13 Not Uniform, E837-13 Not Unif. Depth 1.00 mm, 20 steps fixed
Depth [mm]	e1 [um]	e2 [um]	e3 [um]	Smin [MPa]	Smax [MPa]	Beta [°]	sigma on 1 [MPa]	tau on 1 [MPa]	sigma on 2 [MPa]	tau on 2 [MPa]	sigma on 3 [MPa]	tau on 3 [MPa]
0.025	3.661	2.784	0.713	-280.102	-219.68	-14.756	-223.6	14.882	-264.773	26.291	-276.183	-14.882
0.075	11.653	17.029	20.347	-405.819	-214.557	-1.52	-214.691	5.07	-315.258	95.497	-405.685	-5.07
0.125	19.495	32.793	43.315	-466.143	-196.346	-0.417	-196.36	1.965	-333.21	134.884	-466.129	-1.965
0.175	26.829	51.062	71.971	-491.146	-175.168	-0.275	-175.175	1.517	-334.674	157.982	-491.138	-1.517
0.225	33.325	70.866	104.547	-501.942	-158.3	-0.302	-158.309	1.809	-331.93	171.812	-501.932	-1.809
0.275	38.794	91.422	139.637	-508.102	-145.544	-0.319	-145.555	2.016	-328.839	181.268	-508.091	-2.016
0.325	43.153	112.11	176.125	-517.466	-141.065	-0.259	-141.073	1.702	-330.967	188.193	-517.458	-1.702
0.375	46.387	132.448	213.138	-526.097	-135.622	-0.075	-135.623	0.514	-331.373	195.236	-526.096	-0.514
0.425	48.533	152.073	249.995	-518.112	-121.972	0.171	-121.976	-1.179	-318.863	198.066	-518.109	1.179
0.475	49.658	170.723	286.175	-529.395	-121.247	0.482	-121.276	-3.431	-321.89	204.045	-529.366	3.431
0.525	49.847	188.216	321.281	-527.708	-114.988	0.841	-115.077	-6.057	-315.291	206.271	-527.619	6.057
0.575	49.194	204.441	355.018	-535.632	-115.44	1.225	-115.632	-8.984	-316.552	209.904	-535.44	8.984
0.625	47.797	219.34	387.172	-552.237	-121.485	1.595	-121.819	-11.986	-324.876	215.042	-551.903	11.986
0.675	45.75	232.9	417.592	-551.832	-115.824	1.967	-116.338	-14.959	-318.869	217.49	-551.319	14.959
0.725	43.147	245.138	446.182	-573.792	-125.849	2.272	-126.553	-17.744	-332.076	223.267	-573.088	17.744
0.775	40.073	256.1	472.886	-572.072	-120.938	2.564	-121.841	-20.158	-326.347	224.664	-571.169	20.158
0.825	36.609	265.845	497.685	-579.949	-127.313	2.777	-128.375	-21.901	-331.73	225.256	-578.886	21.901
0.875	32.829	274.446	520.587	-581.603	-125.574	2.934	-126.769	-23.315	-330.273	226.819	-580.408	23.315
0.925	28.799	281.982	541.626	-575.748	-108.845	3.003	-110.126	-24.427	-317.869	232.17	-574.466	24.427
0.975	24.578	288.533	560.854	-550.942	-76.108	3.027	-77.432	-25.041	-288.484	236.093	-549.618	25.041
Used link
E837-13 Not Uniform, E837-13 Not Unif. Depth 1.00 mm, 20 steps fixed
Depth [mm]	e1 [um]	e2 [um]	e3 [um]	Smin [MPa]	Smax [MPa]	Beta [°]	sigma on 1 [MPa]	tau on 1 [MPa]	sigma on 2 [MPa]	tau on 2 [MPa]	sigma on 3 [MPa]	tau on 3 [MPa]
0.025	1.406	0.767	0.049	-172.612	-108.83	-0.746	-108.841	0.83	-141.551	31.88	-172.602	-0.83
0.075	5.504	9.798	13.985	-279.117	-124.436	-0.037	-124.436	0.099	-201.875	77.34	-279.117	-0.099
0.125	9.789	19.804	30.502	-333.387	-128.699	3.638	-129.523	-12.963	-218.08	101.52	-332.563	12.963
0.175	14.332	31.288	51.479	-362.155	-126.82	6.296	-129.65	-25.652	-218.835	114.837	-359.325	25.652
0.225	18.924	43.539	75.664	-380.026	-125.597	7.803	-130.287	-34.224	-218.588	122.525	-375.336	34.224
0.275	23.394	56.199	102.065	-393.984	-126.301	8.375	-131.98	-38.573	-221.569	128.163	-388.305	38.573
0.325	27.604	69.067	129.894	-410.126	-132.61	8.322	-138.423	-39.743	-231.624	132.945	-404.313	39.743
0.375	31.449	81.995	158.528	-426.416	-138.439	7.893	-143.869	-39.17	-243.257	138.558	-420.985	39.17
0.425	34.847	94.838	187.466	-430.425	-136.747	7.436	-141.666	-37.687	-245.899	141.92	-425.507	37.687
0.475	37.742	107.437	216.306	-450.169	-144.654	7.017	-149.213	-37.041	-260.37	148.199	-445.61	37.041
0.525	40.097	119.629	244.725	-459.579	-146.63	6.833	-151.059	-36.967	-266.137	152.045	-455.149	36.967
0.575	41.895	131.258	272.456	-477.062	-153.181	6.783	-157.699	-37.985	-277.136	157.422	-472.544	37.985
0.625	43.132	142.192	299.285	-502.254	-164.446	6.904	-169.327	-40.314	-293.035	164.022	-497.372	40.314
0.675	43.819	152.334	325.036	-514.951	-166.685	7.111	-172.022	-42.784	-298.034	168.795	-509.613	42.784
0.725	43.975	161.627	349.57	-545.528	-181.567	7.316	-187.469	-45.97	-317.577	176.079	-539.626	45.97
0.775	43.628	170.055	372.777	-555.864	-183.563	7.453	-189.827	-47.883	-321.83	179.886	-549.6	47.883
0.825	42.814	177.634	394.579	-571.108	-192.371	7.457	-198.751	-48.741	-332.999	182.989	-564.728	48.741
0.875	41.57	184.409	414.925	-582.051	-196.364	7.288	-202.571	-48.533	-340.675	186.636	-575.844	48.533
0.925	39.94	190.436	433.789	-587.424	-189.965	6.941	-195.769	-47.677	-341.017	192.926	-581.62	47.677
0.975	37.966	195.776	451.173	-574.483	-167.977	6.44	-173.091	-45.306	-325.924	198.139	-569.369	45.306

## Sheet: HD, Location (3)
Unused link
E837-13 Not Uniform, E837-13 Not Unif. Depth 1.00 mm, 20 steps fixed
Depth [mm]	e1 [um]	e2 [um]	e3 [um]	Smin [MPa]	Smax [MPa]	Beta [°]	sigma on 1 [MPa]	tau on 1 [MPa]	sigma on 2 [MPa]	tau on 2 [MPa]	sigma on 3 [MPa]	tau on 3 [MPa]
0.025	-1.012	-0.495	-1.004	-253.03	-157.401	-1.251	-157.446	2.087	-207.302	47.769	-252.984	-2.087
0.075	10.782	15.743	21.272	-483.385	-317.586	4.816	-318.755	-13.871	-386.615	81.731	-482.216	13.871
0.125	23.686	34.809	47.344	-555.333	-333.913	-0.239	-333.916	0.923	-445.546	110.706	-555.329	-0.923
0.175	37.496	58.385	79.487	-564.415	-293.111	-4.507	-294.786	21.252	-450.015	133.977	-562.74	-21.252
0.225	50.248	84.464	115.176	-554.252	-241.428	-6.899	-245.941	37.302	-435.142	151.899	-549.738	-37.302
0.275	61.071	111.537	152.747	-541.226	-196.244	-7.752	-202.52	46.105	-414.84	166.215	-534.95	-46.105
0.325	69.741	138.506	191.102	-536.258	-168.733	-7.517	-175.023	47.669	-400.165	177.472	-529.968	-47.669
0.375	76.374	164.594	229.499	-537.413	-153.726	-6.478	-158.609	43.01	-388.579	186.96	-532.529	-43.01
0.425	81.226	189.282	267.41	-521.411	-131.341	-5.057	-134.372	34.25	-360.626	192.004	-518.38	-34.25
0.475	84.575	212.247	304.433	-530.354	-129.652	-3.383	-131.047	23.607	-353.61	198.956	-528.959	-23.607
0.525	86.649	233.315	340.238	-526.453	-122.025	-1.838	-122.441	12.962	-337.201	201.798	-526.037	-12.962
0.575	87.614	252.424	374.544	-532.661	-121.339	-0.396	-121.359	2.841	-329.841	205.641	-532.641	-2.841
0.625	87.572	269.587	407.115	-546.142	-124.442	0.618	-124.491	-4.551	-330.741	210.801	-546.092	4.551
0.675	86.579	284.873	437.755	-535.83	-108.193	1.288	-108.409	-9.612	-312.4	213.603	-535.614	9.612
0.725	84.674	298.383	466.321	-542.499	-102.176	1.474	-102.467	-11.325	-311.012	219.87	-542.207	11.325
0.775	81.897	310.238	492.724	-519.681	-75.1	1.384	-75.359	-10.736	-286.655	222.031	-519.422	10.736
0.825	78.308	320.567	516.936	-502.882	-55.001	0.988	-55.134	-7.725	-271.216	223.807	-502.749	7.725
0.875	74	329.502	538.987	-475.25	-21.71	0.508	-21.745	-4.018	-244.461	226.734	-475.214	4.018
0.925	69.098	337.171	558.958	-439.797	26.506	0.047	26.505	-0.382	-206.264	233.151	-439.797	0.382
0.975	63.755	343.695	576.974	-386.829	89.357	-0.178	89.352	1.477	-150.213	238.089	-386.825	-1.477
Used link
E837-13 Not Uniform, E837-13 Not Unif. Depth 1.00 mm, 20 steps fixed
Depth [mm]	e1 [um]	e2 [um]	e3 [um]	Smin [MPa]	Smax [MPa]	Beta [°]	sigma on 1 [MPa]	tau on 1 [MPa]	sigma on 2 [MPa]	tau on 2 [MPa]	sigma on 3 [MPa]	tau on 3 [MPa]
0.025	-0.522	-2.786	-2.602	-40.471	-9.138	87.789	-40.425	-1.208	-23.597	-15.62	-9.185	1.208
0.075	3.879	4.385	2.696	-170.265	-84.207	-37.966	-116.776	41.738	-168.974	10.459	-137.695	-41.738
0.125	9.298	14.19	10.591	-268.425	-125.426	-30.212	-161.635	62.183	-259.109	35.291	-232.217	-62.183
0.175	16.443	28.75	23.466	-338.129	-154.124	-25.67	-188.653	71.842	-317.968	57.474	-303.6	-71.842
0.225	24.726	47.069	40.779	-391.705	-175.17	-22.41	-206.64	76.315	-359.752	76.798	-360.236	-76.315
0.275	33.632	68.227	61.82	-436.141	-191.304	-20.011	-219.973	78.724	-392.447	93.749	-407.471	-78.724
0.325	42.724	91.386	85.806	-477.794	-207.512	-18.197	-233.869	80.183	-422.835	108.784	-451.436	-80.183
0.375	51.64	115.794	111.95	-515.728	-220.684	-16.914	-245.657	82.124	-450.331	122.549	-490.755	-82.124
0.425	60.092	140.787	139.507	-534.352	-221.279	-15.781	-244.435	81.935	-459.751	133.38	-511.195	-81.935
0.475	67.864	165.79	167.806	-564.396	-230.916	-14.889	-252.933	82.81	-480.466	144.723	-542.378	-82.81
0.525	74.803	190.32	196.261	-577.634	-230.689	-14.031	-251.082	81.604	-485.765	153.08	-557.242	-81.604
0.575	80.811	213.979	224.381	-593.589	-233.345	-13.219	-252.183	80.197	-493.664	161.284	-574.751	-80.197
0.625	85.842	236.454	251.767	-615.904	-242.107	-12.44	-259.452	78.63	-507.636	169.553	-598.559	-78.63
0.675	89.89	257.513	278.104	-622.498	-240.463	-11.559	-255.803	75	-506.48	175.678	-607.158	-75
0.725	92.983	276.994	303.158	-644.838	-251.526	-10.707	-265.102	71.799	-519.981	183.08	-631.262	-71.799
0.775	95.173	294.804	326.759	-644.546	-247.615	-9.767	-259.039	66.363	-512.444	187.041	-633.122	-66.363
0.825	96.532	310.906	348.796	-645.5	-248.499	-8.806	-257.804	60.062	-507.062	189.195	-636.195	-60.062
0.875	97.142	325.313	369.207	-642.733	-243.787	-7.84	-251.21	53.911	-497.171	192.05	-635.309	-53.911
0.925	97.092	338.076	387.968	-635.2	-229.063	-7.03	-235.147	49.336	-481.467	196.984	-629.116	-49.336
0.975	96.469	349.281	405.087	-605.262	-194.665	-6.255	-199.539	44.471	-444.435	200.424	-600.388	-44.471
